# Supplementary material for: Genetic evidence supporting obesity as a risk factor for lung squamous cell carcinoma and the identification of MFAP1 as a shared genetic target
Source: Discov Oncol. 2026 Mar 12;17:603. doi: 10.1007/s12672-026-04793-9 (PMC13096280; doi:10.1007/s12672-026-04793-9)
Supplement: Supplementary file 1 — Supplementary Material 1. [file 12672_2026_4793_MOESM1_ESM.xlsx]

## Sheet: Catlog
Tables	Title
S1	Genetic correlations between body mass index and squamous cell lung cancer.
S2	Genome-wide significant loci in genome-wide cross-trait analysis methods.
S3	Shared risk regions in different analyses.
S4	Summary of local genetic correlations between body mass index and squamous cell lung cancer.
S5	Characteristics of the single-nucleotide polymorphisms used as instrumental variables for the MR analysis of BMI on LUSC.
S6	Characteristics of the single-nucleotide polymorphisms used as instrumental variables for the MR analysis of LUSC on BMI.
S7	Summary of Mendelian randomization results between body mass index and squamous cell lung cancer.
S8	Heritability enrichment of body mass index and squamous cell lung cancer in specific tissues.
S9	Mediation analysis of the effect of body mass index on squamous cell lung cancer.
S10	SMR-prioritized genes associated with body mass index and squamous cell lung cancer.
S11	Colocalization analyses between 7 potential proteins and BMI, LUSC.

## Sheet: TableS1
Supplemental Table S1. Genetic correlations between body mass index and squamous cell lung cancer.
Without constrained intercept
rg(SE)	P-value	Genetic covariance (SE)	BMI Lambda GC	BMI Intercept	LUSC Lambda GC	LUSC Intercept
0.2874 (0.0455)	2.58*10-10	0.031 (0.0041)	2.2647	1.0678 (0.0173)	1.1428	1.0977 (0.0067)
With constrained intercept
rg(SE)	P-value	Genetic covariance (SE)	BMI Lambda GC	BMI Intercept	LUSC Lambda GC	LUSC Intercept
0.1852 (0.0179)	5.69*10-25	0.0337 (0.0033)	2.2647	1	1.1428	1
Aberrations: rg, Genetic Correlation of Cross-Traits; BMI, body mass index; LUSC, squamous cell lung cancer; SE: standard error.

## Sheet: TableS2
Supplemental Table S2. Genome-wide significant loci in genome-wide cross-trait analysis methods.
SNP	CHR	BP	Effect Allele	Non-effect Allele	MTAG Pval BMI	MTAG Pval LUSC	CPASSOC Pval
rs17391694	1	78623626	T	C	5.90825e-26	5.65095e-12	9.58712e-45
rs6670873	1	177841685	T	C	2.55179e-51	3.02494e-10	1.21757e-66
rs633715	1	177852580	C	T	5.69007e-60	8.44874e-12	5.40966e-78
rs516636	1	177855517	A	C	2.18498e-61	3.26665e-12	3.43806e-80
rs527248	1	177875514	G	A	1.74981e-62	9.55629e-13	2.41205e-82
rs630372	1	177885762	A	G	5.52351e-56	1.21711e-11	6.09834e-74
rs543874	1	177889480	G	A	3.98083e-66	9.28811e-14	6.98953e-88
rs509325	1	177894591	G	T	3.70608e-65	9.63376e-14	6.13409e-87
rs8030	1	177897975	T	C	6.12803e-46	2.45046e-08	1.54534e-57
rs575908	1	177900098	C	T	1.27388e-45	2.0928e-08	2.12373e-57
rs522367	1	177901713	C	T	1.2557e-29	3.59607e-08	6.83084e-42
rs10913469	1	177913519	C	T	3.30731e-59	1.32122e-12	5.60296e-79
rs2867105	2	601905	G	T	2.35802e-69	2.21859e-14	3.27055e-92
rs2947411	2	614168	G	A	1.00319e-78	5.70546e-16	2.45867e-104
rs939583	2	622531	T	C	1.04079e-81	1.54941e-17	2.08774e-110
rs2867125	2	622827	C	T	1.05902e-81	1.4878e-17	1.95206e-110
rs2867124	2	622857	G	A	1.06841e-81	1.60083e-17	2.28908e-110
rs6719518	2	623935	T	C	1.10633e-81	1.40822e-17	1.8167e-110
rs6728726	2	623976	C	T	3.78425e-82	1.14732e-17	4.31678e-111
rs2867122	2	624581	C	A	1.21769e-81	1.44e-17	2.08284e-110
rs2903492	2	624678	A	G	1.22002e-81	1.45716e-17	2.13811e-110
rs11127485	2	632028	T	C	2.18013e-81	1.10034e-17	2.07995e-110
rs13388043	2	637597	T	C	3.47178e-82	5.31469e-18	8.19872e-112
rs13393304	2	637830	G	A	3.90583e-82	6.79154e-18	1.51472e-111
rs4854344	2	638144	T	G	1.78914e-81	1.26531e-17	2.29781e-110
rs4854345	2	638190	G	A	5.38575e-82	6.88631e-18	2.11349e-111
rs7561317	2	644953	G	A	3.45564e-81	1.47664e-17	5.88751e-110
rs1320338	2	649347	G	T	2.94138e-81	1.12114e-17	2.87094e-110
rs4613321	2	650647	G	A	3.36502e-81	1.25655e-17	4.12118e-110
rs13386964	2	650828	A	G	2.91231e-81	1.1929e-17	3.23013e-110
rs2867109	2	651030	G	T	2.85627e-81	1.02444e-17	2.3207e-110
rs2867113	2	651365	A	G	1.31005e-74	3.14082e-16	5.3438e-101
rs12714414	2	651407	C	T	2.13531e-79	3.91297e-17	2.16706e-107
rs13396935	2	653195	A	G	3.07437e-81	1.59327e-17	6.16242e-110
rs13029479	2	655222	A	G	2.16982e-40	2.51255e-10	1.78235e-56
rs11675457	2	25079770	T	C	8.15398e-39	1.59324e-08	2.34398e-51
rs1541984	2	25082414	A	G	6.17495e-39	1.31045e-08	1.20546e-51
rs1529897	2	25086827	G	T	1.96349e-40	7.06885e-09	1.32139e-53
rs7567997	2	25096952	C	T	2.03321e-40	6.86107e-10	1.21057e-55
rs2384058	2	25100328	G	A	3.10011e-40	9.19859e-10	3.24626e-55
rs2033655	2	25101092	A	G	1.35021e-39	7.51839e-09	9.18911e-53
rs2033654	2	25103108	A	C	1.07633e-39	1.66093e-09	3.46485e-54
rs2033653	2	25103446	C	T	1.45793e-39	1.60724e-09	4.33275e-54
rs1865689	2	25108197	C	T	3.69999e-39	1.16336e-08	5.8277e-52
rs6545800	2	25118885	T	C	2.38486e-40	8.81433e-10	2.32079e-55
rs6721750	2	25128719	G	A	4.31349e-41	4.44581e-10	1.16002e-56
rs10198275	2	25130542	C	A	5.82331e-41	4.41746e-10	1.52691e-56
rs6733224	2	25130907	C	T	5.40828e-41	4.4584e-10	1.44872e-56
rs6545814	2	25131316	G	A	6.16575e-41	7.71917e-10	4.89557e-56
rs11900505	2	25131986	C	A	1.85362e-40	1.24013e-09	3.61168e-55
rs2384061	2	25135620	A	G	2.38542e-40	1.209e-08	4.83947e-53
rs6737082	2	25138040	C	A	2.05424e-40	4.47352e-10	5.24531e-56
rs11676272	2	25141538	G	A	3.37521e-44	2.50904e-10	4.01318e-60
rs6752378	2	25150116	A	C	1.50451e-45	4.83984e-11	7.64775e-63
rs10182181	2	25150296	G	A	2.1602e-45	5.54364e-11	1.41647e-62
rs713586	2	25158008	C	T	7.33809e-44	2.76523e-10	1.02175e-59
rs713587	2	25158281	T	C	8.4243e-44	2.99245e-10	1.36608e-59
rs6785549	3	49736565	A	G	6.92259e-24	2.60802e-08	1.84978e-36
rs11716575	3	49744890	G	A	6.83335e-24	3.21896e-08	2.64654e-36
rs11709680	3	49745188	T	C	6.80711e-24	3.0082e-08	2.33902e-36
rs4855862	3	49748833	T	C	7.1431e-24	3.24739e-08	2.81108e-36
rs11130218	3	49752372	T	C	6.51568e-24	2.76923e-08	1.93372e-36
rs11130219	3	49752427	T	C	7.87807e-24	2.97078e-08	2.65214e-36
rs7634902	3	49762662	T	G	5.19676e-24	2.59176e-08	1.36874e-36
rs1049256	3	49763338	C	T	5.64337e-24	2.63951e-08	1.53645e-36
rs7649348	3	49772375	A	G	1.75217e-23	3.39612e-08	7.53773e-36
rs35261599	3	49773236	A	G	1.75843e-23	3.60544e-08	8.40475e-36
rs7374183	3	49785133	A	G	5.61292e-24	2.33499e-08	1.23132e-36
rs7372966	3	49788969	C	T	4.20121e-24	2.14378e-08	7.90065e-37
rs9872864	3	49792023	G	A	4.03893e-24	2.00234e-08	6.73281e-37
rs9855505	3	49792158	G	T	4.69181e-24	1.99728e-08	7.80237e-37
rs9859153	3	49807085	T	G	4.15581e-24	2.31553e-08	8.95005e-37
rs7431106	3	49808374	A	G	5.70806e-24	2.67483e-08	1.59113e-36
rs6802890	3	49832261	G	A	6.92744e-24	4.50784e-08	4.87564e-36
rs2234391	3	49842625	G	A	4.88202e-24	3.49974e-08	2.18609e-36
rs6775384	3	49853073	A	G	8.02172e-24	3.86886e-08	4.30839e-36
rs7648987	3	49868455	G	A	1.00377e-24	2.87046e-08	3.12681e-37
rs7645061	3	49868842	T	C	2.00699e-24	3.72391e-08	9.98304e-37
rs695238	3	49869158	C	A	8.78741e-25	3.0843e-08	3.11056e-37
rs2271960	3	49878078	C	T	3.74061e-25	1.65325e-08	4.33444e-38
rs2681780	3	49897830	T	C	1.65929e-34	2.36285e-11	1.35985e-52
rs2777888	3	49898000	G	A	1.51206e-34	4.60446e-11	4.10372e-52
rs2681781	3	49898273	G	A	1.52746e-34	2.35129e-11	1.23998e-52
rs11713193	3	49924424	A	G	3.01716e-35	3.29134e-11	4.44257e-53
rs1062633	3	49924940	C	T	1.25095e-34	3.6932e-11	2.27971e-52
rs2230590	3	49936102	C	T	2.73367e-35	3.94666e-11	5.59127e-53
rs2280406	3	49941436	A	G	2.33856e-34	2.11315e-10	1.01897e-50
rs6771546	3	49968572	C	T	1.92922e-34	9.11628e-10	1.28344e-49
rs7613875	3	49971514	A	C	5.67293e-32	1.06947e-09	4.68595e-47
rs7621026	3	49975334	G	A	1.76154e-34	8.6644e-10	1.06671e-49
rs6772095	3	49978069	T	C	3.24406e-34	8.35395e-10	1.81324e-49
rs6792892	3	49995518	C	T	1.42241e-34	7.6544e-10	6.84839e-50
rs2624843	3	49997963	A	G	1.80334e-34	9.64648e-10	1.33651e-49
rs2883057	3	49998282	T	C	2.37671e-34	8.19676e-10	1.28914e-49
rs12496973	3	50002245	C	T	1.72158e-34	8.97629e-10	1.11488e-49
rs2252833	3	50004209	A	G	1.76793e-34	8.85132e-10	1.11445e-49
rs4688690	3	50022292	A	G	2.47662e-34	8.4701e-10	1.42772e-49
rs13060128	3	50025028	G	A	1.93563e-34	9.52996e-10	1.40002e-49
rs4688758	3	50028385	A	G	3.0238e-34	8.34049e-10	1.68715e-49
rs4688689	3	50035542	T	C	2.36783e-34	8.88209e-10	1.49389e-49
rs7628058	3	50039474	A	G	3.35304e-34	1.13493e-09	3.33493e-49
rs6765484	3	50041313	T	C	7.57486e-35	3.00909e-10	6.42062e-51
rs9861216	3	50059339	C	T	2.0231e-34	1.3584e-09	2.85856e-49
rs4688755	3	50064424	A	G	3.27513e-34	1.24799e-09	3.89939e-49
rs2526751	3	50064867	C	T	3.62773e-34	1.25228e-09	4.33786e-49
rs9866695	3	50069452	T	G	4.54366e-34	1.37218e-09	6.4273e-49
rs9814664	3	50078541	T	C	1.94196e-34	1.30254e-09	2.53621e-49
rs2526748	3	50080439	G	A	1.96683e-34	1.18181e-09	2.13575e-49
rs9311446	3	50092226	A	G	2.99888e-34	1.19855e-09	3.31403e-49
rs2240329	3	50107512	A	G	2.12427e-34	1.30671e-09	2.7855e-49
rs2240327	3	50113034	G	A	3.20937e-33	2.5171e-09	1.37081e-47
rs10049087	3	50123417	G	A	4.72891e-33	2.59283e-09	2.11811e-47
rs2526754	3	50125996	A	G	2.58941e-33	2.43035e-09	1.03995e-47
rs2240326	3	50128386	A	G	4.54095e-33	2.50933e-09	1.91354e-47
rs2624853	3	50128893	G	A	2.44794e-33	2.42243e-09	9.78314e-48
rs2013208	3	50129399	T	C	2.45206e-33	1.91529e-09	6.28507e-48
rs2856234	3	50139142	G	A	2.56736e-34	1.44078e-09	4.03408e-49
rs2188151	3	50201924	T	G	5.07801e-31	3.8008e-09	4.27913e-45
rs2624839	3	50202231	C	T	7.25089e-31	3.976e-09	6.61057e-45
rs2518796	3	50207075	C	T	1.03261e-30	5.72911e-09	1.84994e-44
rs329120	5	133861756	T	C	1.0326e-11	6.92352e-09	3.99817e-24
rs329122	5	133864599	A	G	1.60149e-11	7.61788e-09	7.70415e-24
rs329124	5	133865452	G	A	1.27175e-11	6.68393e-09	4.88997e-24
rs6910549	6	25780811	G	A	1.4077e-08	1.14561e-09	3.40404e-21
rs1892253	6	25782314	G	T	1.36033e-08	1.10978e-09	3.1293e-21
rs1324088	6	25841122	A	G	1.26744e-08	5.74715e-09	2.15831e-20
rs1324087	6	25841408	A	G	1.80316e-08	6.74196e-09	4.16046e-20
rs523383	6	25869848	G	A	4.45975e-08	3.24281e-08	9.49485e-19
rs17586946	6	25939053	T	C	3.25549e-09	4.93935e-08	6.00374e-20
rs16891315	6	26111756	C	T	9.79029e-09	1.35078e-10	1.58665e-22
rs16891334	6	26124303	C	T	2.6925e-09	1.10825e-10	2.19652e-23
rs9379827	6	26153335	A	C	2.14694e-11	1.26417e-10	4.88387e-26
rs2183947	6	26159356	A	G	1.38881e-11	9.56012e-11	1.96541e-26
rs4486004	6	26167710	T	G	2.57635e-11	5.94563e-11	2.34258e-26
rs2066295	6	26168903	G	A	1.81734e-11	1.69838e-11	3.05514e-27
rs9379829	6	26172219	T	C	1.09547e-11	1.31615e-10	2.20493e-26
rs10946808	6	26233387	G	A	2.33939e-09	3.48163e-10	7.38369e-23
rs2744974	6	34579431	T	C	1.07777e-30	4.54005e-08	9.94759e-43
rs2814945	6	34647978	A	G	1.39618e-30	4.64312e-08	1.33353e-42
rs2814947	6	34653268	C	T	1.27362e-30	4.75431e-08	1.27794e-42
rs987237	6	50803050	G	A	1.10414e-40	9.27247e-11	1.33913e-57
rs734597	6	50836279	A	G	3.04477e-38	8.94515e-11	3.01026e-55
rs9473932	6	50857995	A	G	5.11644e-23	3.62651e-08	2.50698e-35
rs943005	6	50865820	T	C	1.72052e-38	1.09041e-10	2.5025e-55
rs4715210	6	50897251	T	C	3.28296e-38	1.22291e-10	5.85353e-55
rs3857596	6	50905067	T	C	1.91992e-38	1.00373e-10	2.3814e-55
rs4141973	6	50946521	T	C	7.2581e-18	4.47738e-08	7.95272e-30
rs11030024	11	27508681	T	C	1.8279e-20	6.88764e-09	6.68653e-34
rs2101467	11	27544359	A	G	1.04313e-24	3.27695e-09	7.28745e-39
rs988712	11	27563382	T	G	2.20688e-24	6.60889e-09	5.26563e-38
rs1906654	11	27574408	A	G	4.51801e-27	1.4725e-09	6.9601e-42
rs10835195	11	27577231	C	A	6.09317e-27	1.64827e-09	1.14956e-41
rs4923455	11	27594146	G	A	4.48253e-28	1.28607e-09	5.25003e-43
rs7124596	11	27594558	G	A	4.12467e-27	1.6154e-09	7.46032e-42
rs1114029	11	27595981	C	T	2.61376e-27	1.40779e-09	3.68585e-42
rs4922788	11	27611029	G	A	2.18052e-27	1.32895e-09	2.77083e-42
rs10734394	11	27628412	A	G	1.2304e-27	9.51601e-10	8.62374e-43
rs1488830	11	27636885	T	C	5.83755e-38	5.37504e-13	5.22026e-59
rs879048	11	27638934	A	C	3.62653e-38	4.60507e-13	2.44829e-59
rs7116850	11	27645530	A	G	1.39482e-20	4.61283e-09	2.61372e-34
rs6416056	11	27646745	A	G	1.15243e-20	4.79577e-09	2.27414e-34
rs4074134	11	27647285	T	C	1.13391e-37	1.52339e-12	6.47217e-58
rs4923461	11	27656910	G	A	1.77464e-37	2.49694e-12	2.4559e-57
rs10501087	11	27670108	C	T	3.47219e-38	3.01673e-12	6.65649e-58
rs6265	11	27679916	T	C	3.01226e-42	7.0297e-13	4.03529e-63
rs11030104	11	27684517	G	A	4.02498e-40	1.00944e-12	1.04653e-60
rs7103411	11	27700125	T	C	2.71975e-38	1.76532e-12	1.98807e-58
rs16917237	11	27702383	T	G	3.34911e-40	1.14027e-12	1.08485e-60
rs4755726	11	43642130	G	T	9.78349e-23	2.48254e-08	2.51008e-35
rs2862996	11	43653833	T	G	5.76633e-23	2.97976e-08	2.00941e-35
rs2862961	11	43656535	A	G	6.23027e-23	2.74246e-08	1.88195e-35
rs17596617	11	43690717	T	C	1.42533e-22	2.44744e-08	3.59886e-35
rs6485443	11	43696316	T	C	1.36365e-22	2.11782e-08	2.68072e-35
rs7116641	11	43696917	G	T	1.208e-22	2.06016e-08	2.25769e-35
rs938875	15	67952922	G	A	9.93611e-21	3.75813e-10	3.32263e-36
rs8032675	15	67959464	C	T	9.8391e-21	3.87331e-10	3.44679e-36
rs4363822	15	67992583	G	A	4.98423e-21	2.77453e-10	9.7521e-37
rs3784695	15	68002602	C	T	1.95292e-12	1.9083e-08	2.29547e-24
rs997295	15	68016343	T	G	7.11327e-21	2.83411e-10	1.48449e-36
rs3784700	15	68017752	G	A	9.82855e-21	3.70832e-08	5.71142e-33
rs3784706	15	68029749	C	T	2.18101e-12	1.00371e-08	1.05843e-24
rs12905397	15	68034150	C	T	5.83805e-13	4.69858e-09	7.78774e-26
rs12592315	15	68040266	G	A	4.90395e-13	6.61473e-09	1.02753e-25
rs4548812	15	68060552	A	G	8.27377e-28	1.67972e-09	1.56552e-42
rs4261477	15	68073968	T	G	7.38294e-14	4.88208e-09	7.41591e-27
rs2241420	15	68082816	A	G	4.35276e-28	8.48864e-10	2.45192e-43
rs2241423	15	68086838	A	G	9.81374e-28	9.57193e-10	6.92055e-43
rs16951304	15	68089618	C	T	1.67555e-25	4.49997e-10	3.76111e-41
rs2278076	15	68099600	A	G	5.48016e-25	5.41297e-10	1.76406e-40
rs7180312	15	68105256	A	G	1.0108e-13	7.31978e-09	1.90418e-26
rs4776981	15	68109474	A	G	6.94529e-28	1.4803e-09	1.04878e-42
rs28670272	15	68109907	G	A	6.15374e-28	1.62272e-09	1.09153e-42
rs4776982	15	68114974	G	A	3.24737e-27	1.83032e-09	7.28461e-42
rs4776990	15	68137364	T	C	4.85253e-20	1.25826e-09	1.24135e-34
rs2531995	16	4013467	T	C	4.26621e-21	5.85203e-09	1.10229e-34
rs879620	16	4015729	T	C	5.07353e-23	1.77085e-09	1.45226e-37
rs149299	16	28485141	C	T	5.40301e-29	1.06219e-08	2.87867e-42
rs151181	16	28490517	C	T	2.14609e-29	5.39866e-09	3.31297e-43
rs34835	16	28499291	G	A	1.02843e-29	1.35448e-09	1.28444e-44
rs40831	16	28508447	G	A	1.25239e-31	2.79764e-10	9.00988e-48
rs40837	16	28510845	G	A	8.18635e-24	3.54525e-08	3.76746e-36
rs181206	16	28513403	G	A	7.6214e-23	4.09897e-08	4.65503e-35
rs181209	16	28514854	T	G	1.36753e-22	3.27394e-08	5.70636e-35
rs26528	16	28517709	C	T	2.75172e-23	4.15155e-08	1.69498e-35
rs153109	16	28519096	C	T	2.95788e-23	4.01651e-08	1.72048e-35
rs28698667	16	28533071	T	C	3.08301e-30	5.34095e-10	7.20523e-46
rs4788084	16	28539848	T	C	4.85091e-30	5.02921e-10	1.02214e-45
rs12446550	16	28543381	A	G	5.22672e-30	4.10683e-10	7.68711e-46
rs3785354	16	28550667	T	C	5.12683e-31	8.25146e-11	4.29292e-48
rs1074631	16	28554108	A	G	7.48319e-31	1.29473e-10	1.39222e-47
rs4787457	16	28555400	G	A	5.07595e-31	8.86585e-11	4.82022e-48
rs4787456	16	28559573	T	C	5.66933e-31	8.68464e-11	5.20257e-48
rs4788078	16	28559981	A	G	4.91076e-31	8.37036e-11	4.21314e-48
rs3859172	16	28566158	T	G	2.98581e-30	6.96272e-10	1.12172e-45
rs7193402	16	28586127	C	T	8.51598e-31	8.18768e-11	7.10381e-48
rs7186573	16	28587389	C	T	2.32119e-30	1.35781e-10	4.78699e-47
rs17707300	16	28593347	C	T	3.61694e-30	2.07309e-10	1.58084e-46
rs4788074	16	28593597	A	G	8.34842e-31	1.18372e-10	1.32887e-47
rs4788073	16	28594549	G	A	2.73511e-30	2.39401e-10	1.53438e-46
rs17640009	16	28595700	G	A	2.92442e-30	2.10863e-10	1.31264e-46
rs11074907	16	28613965	G	A	1.96159e-29	5.9238e-10	5.60863e-45
rs4788069	16	28616665	A	C	1.28079e-29	7.39426e-10	6.92156e-45
rs1968752	16	28631585	G	T	4.7837e-27	1.29793e-09	1.334e-41
rs2411453	16	28632021	G	T	1.99056e-29	4.31567e-09	5.55068e-43
rs2008514	16	28825605	A	G	6.74515e-33	9.21616e-11	6.50403e-50
rs4451951	16	28836205	C	T	1.09341e-32	6.0119e-11	4.94091e-50
rs8062405	16	28837906	G	A	7.8245e-32	1.66025e-10	2.20309e-48
rs12443881	16	28841777	T	C	7.195e-32	9.19898e-11	7.07678e-49
rs12444171	16	28845251	A	G	1.31266e-32	8.47113e-11	1.09449e-49
rs12928404	16	28847246	C	T	2.01499e-32	8.63031e-11	1.74397e-49
rs12325113	16	28848668	C	T	5.75944e-32	9.97252e-11	6.51989e-49
rs4788099	16	28855727	G	A	1.28506e-32	8.90167e-11	1.1704e-49
rs7187776	16	28857645	G	A	4.90195e-33	1.00926e-10	5.55257e-50
rs9972693	16	28859802	G	A	1.12289e-32	8.70198e-11	9.80935e-50
rs9972768	16	28861734	C	A	1.04798e-32	9.00828e-11	9.73317e-50
rs4788101	16	28867804	T	C	9.70453e-33	9.96277e-11	1.07865e-49
rs4788102	16	28873398	A	G	1.23492e-32	9.85333e-11	1.34817e-49
rs7198606	16	28875122	G	T	9.3476e-33	9.21398e-11	9.03114e-50
rs8055982	16	28881202	C	A	8.83688e-33	9.01637e-11	8.20932e-50
rs7498665	16	28883241	G	A	3.03008e-33	7.41679e-11	1.96874e-50
rs7359397	16	28885659	T	C	4.10648e-32	1.13888e-10	5.86704e-49
rs11864107	16	28885931	C	T	8.18058e-33	9.35304e-11	8.11032e-50
rs3888190	16	28889486	A	C	8.97853e-33	9.72293e-11	9.54808e-50
rs8055138	16	28891465	T	C	1.05517e-32	1.07181e-10	1.33765e-49
rs7498555	16	28893571	C	T	4.52522e-32	1.23803e-10	7.5098e-49
rs6565259	16	28898793	C	T	6.66851e-29	1.41831e-10	1.60177e-45
rs7189927	16	28913787	C	T	1.32691e-29	2.70389e-10	9.45361e-46
rs10499	16	28915527	A	G	6.03779e-29	1.98402e-10	2.5856e-45
rs7188071	16	28917644	C	T	3.58132e-29	2.30259e-10	1.96351e-45
rs11646653	16	28922149	T	C	2.8987e-26	1.82389e-09	6.73229e-41
rs7185232	16	28933468	T	C	2.2442e-26	5.37169e-09	3.44952e-40
rs4072402	16	28937259	C	T	4.73564e-26	6.45929e-09	1.01695e-39
rs9930333	16	53799977	G	T	2.81159e-213	3.04071e-42	5.08788e-286
rs9939973	16	53800568	A	G	2.41412e-213	4.1215e-42	8.3578e-286
rs9940128	16	53800754	A	G	3.18751e-213	5.50657e-42	1.99772e-285
rs1421085	16	53800954	C	T	2.26179e-226	2.29414e-43	1.10004e-300
rs10852521	16	53804965	C	T	2.1545e-158	7.22482e-31	1.80403e-210
rs17817288	16	53807764	G	A	4.27728e-166	1.81671e-31	5.98964e-219
rs1477196	16	53808258	G	A	6.72599e-100	4.68208e-19	1.16444e-130
rs1121980	16	53809247	A	G	6.15722e-213	3.11795e-42	1.12156e-285
rs7193144	16	53810686	C	T	1.65291e-212	7.06559e-41	2.06968e-282
rs8057044	16	53812614	A	G	8.73273e-153	2.18248e-28	6.21686e-200
rs17817449	16	53813367	G	T	1.27624e-210	1.41113e-40	5.27749e-280
rs8050136	16	53816275	A	C	3.28998e-210	1.33455e-40	1.13865e-279
rs3751812	16	53818460	T	G	7.37899e-211	1.92733e-40	6.12789e-280
rs3751813	16	53818708	T	G	7.07532e-133	1.82598e-26	3.10494e-177
rs7202116	16	53821615	G	A	3.92592e-210	9.21987e-41	6.13571e-280
rs7201850	16	53821862	T	C	2.41501e-198	3.4255e-39	1.49329e-265
rs9941349	16	53825488	T	C	3.89519e-199	5.03422e-39	6.05391e-266
rs7190492	16	53828752	G	A	4.67662e-97	9.03586e-19	2.10725e-127
rs9930506	16	53830465	G	A	8.62296e-183	2.1845e-36	5.02796e-245
rs8044769	16	53839135	C	T	1.75253e-131	5.27746e-26	5.91898e-175
rs1861867	16	53848561	G	A	2.09087e-106	6.55959e-22	8.65391e-143
rs889398	16	69556715	T	C	1.71004e-22	3.95279e-08	9.94087e-35
rs12923231	16	69572892	T	C	2.03546e-23	2.82971e-08	6.36996e-36
rs4783722	16	69581912	C	T	1.21584e-23	1.98222e-08	2.02507e-36
rs1364063	16	69588572	C	T	1.28769e-23	2.5634e-08	3.36604e-36
rs12599391	16	69605349	C	T	2.42231e-23	2.6128e-08	6.61179e-36
rs244418	16	69622762	A	G	1.113e-23	1.98354e-08	1.85315e-36
rs244420	16	69657996	G	T	2.00292e-23	1.09755e-08	1.21005e-36
rs244415	16	69666683	A	G	9.24697e-24	9.22218e-09	4.05963e-37
rs6499240	16	69686912	G	A	1.00058e-23	7.69879e-09	3.22567e-37
rs1437134	16	69730426	G	A	1.02243e-23	1.09819e-08	6.08324e-37
rs7359336	16	69733460	A	G	3.05812e-23	1.89628e-08	4.79926e-36
rs2051320	18	57679642	A	G	6.63603e-18	1.53863e-08	1.31179e-30
rs3897645	18	57728947	C	T	8.79267e-35	7.56254e-09	3.49967e-48
rs3897644	18	57729069	T	C	9.60795e-34	1.5149e-08	1.36041e-46
rs4940927	18	57732689	G	A	8.42501e-72	1.55015e-14	7.85036e-95
rs8085349	18	57733428	G	A	2.26634e-33	5.3601e-09	4.13047e-47
rs7234864	18	57734857	T	C	7.74235e-72	1.09585e-14	3.49345e-95
rs1942867	18	57736270	A	G	4.23041e-77	4.28057e-16	4.51682e-103
rs7232886	18	57738078	G	A	3.55295e-33	8.06722e-09	1.40381e-46
rs11664327	18	57739623	C	T	4.32508e-56	2.00076e-13	1.09787e-77
rs1942863	18	57745744	C	T	3.22655e-39	7.37851e-09	2.00861e-52
rs12957347	18	57751014	C	T	6.87198e-75	2.82938e-15	2.80243e-99
rs8091524	18	57751960	C	T	8.35415e-76	3.14309e-15	4.86807e-100
rs6567155	18	57755117	T	C	7.20848e-75	2.71311e-15	2.68334e-99
rs11662368	18	57757978	G	A	1.74052e-75	6.89232e-15	5.1111e-99
rs1539952	18	57766512	G	A	6.22486e-77	5.94905e-15	1.6804e-100
rs11660783	18	57767635	C	T	1.62988e-55	9.60304e-12	1.02406e-73
rs9966951	18	57775295	A	G	3.7974e-66	7.36385e-15	3.59477e-90
rs948760	18	57781188	G	A	1.36934e-63	2.37679e-14	1.04839e-86
rs1893512	18	57787559	C	T	6.45504e-64	1.78831e-14	2.87857e-87
rs6567157	18	57790225	G	T	7.85981e-64	2.07255e-14	4.68269e-87
rs1942880	18	57793209	T	C	2.39141e-64	2.63714e-14	2.47007e-87
rs7235626	18	57798697	T	G	1.09441e-64	2.25191e-14	8.52489e-88
rs17700144	18	57811982	A	G	4.97908e-86	9.26292e-19	5.1674e-117
rs521663	18	57822240	C	T	7.1706e-29	2.34587e-08	1.66568e-41
rs574763	18	57829972	C	T	1.53021e-29	1.26982e-08	1.15875e-42
rs649721	18	57830095	C	A	3.88593e-29	1.42708e-08	3.60168e-42
rs633265	18	57831468	T	G	7.58735e-30	1.00517e-08	3.7574e-43
rs1673518	18	57835365	G	A	1.76323e-29	1.32758e-08	1.44739e-42
rs2051311	18	57836880	C	T	1.25094e-29	1.1179e-08	7.49145e-43
rs571312	18	57839769	A	C	1.1257e-96	8.13562e-21	2.49807e-131
rs1350341	18	57842533	A	G	6.84682e-30	1.27761e-08	5.32422e-43
rs17782313	18	57851097	C	T	3.29664e-97	1.05134e-20	1.32296e-131
rs10871777	18	57851763	G	A	1.4659e-95	2.3764e-20	2.58095e-129
rs476828	18	57852587	C	T	2.24171e-95	3.40347e-20	8.09886e-129
rs475134	18	57852752	T	C	1.49789e-29	1.66308e-08	1.88191e-42
rs619825	18	57859066	G	A	6.14809e-43	2.16249e-12	6.65568e-63
rs12969709	18	57859563	A	C	2.35621e-92	4.80514e-20	1.19867e-125
rs921971	18	57861663	C	T	1.01741e-92	4.36777e-20	4.44304e-126
rs9947403	18	57869750	T	C	3.7425e-50	3.54155e-13	1.82045e-71
rs639407	18	57870179	G	A	2.05862e-49	5.77663e-13	2.45563e-70
rs11665563	18	57876034	T	C	1.5029e-92	2.7145e-20	2.43156e-126
rs11663816	18	57876227	C	T	1.23084e-92	3.89621e-20	4.21183e-126
rs646749	18	57883125	A	G	2.15848e-42	1.94006e-12	1.88309e-62
rs619662	18	57884551	A	G	2.31825e-42	1.809e-12	1.77516e-62
rs12970134	18	57884750	A	G	8.92786e-92	2.72042e-20	1.33003e-125
rs557416	18	57895059	G	A	5.75399e-48	1.01174e-12	1.8477e-68
rs477181	18	57896038	T	G	5.06519e-48	9.23121e-13	1.36835e-68
rs502933	18	57896474	A	C	4.84939e-48	9.60448e-13	1.41529e-68
rs2083	18	57901782	T	C	1.08326e-48	4.99263e-13	9.35444e-70
rs12964203	18	57903604	C	T	3.83021e-90	5.61949e-20	2.08453e-123
rs9955666	18	57912785	A	G	8.29627e-49	7.43019e-13	1.54803e-69
rs4450508	18	57913434	A	G	3.85202e-43	9.17826e-12	6.42381e-62
rs17773235	18	57922526	A	C	3.28994e-48	4.17963e-13	1.97266e-69
rs17700633	18	57929432	A	G	1.35509e-47	4.94397e-13	1.08582e-68
rs9953008	18	57962981	G	A	1.90006e-42	1.68008e-09	8.71956e-57
rs9675886	18	57969322	G	A	1.42803e-45	7.66218e-11	1.81942e-62
rs17773471	18	57977377	T	G	4.78188e-42	4.93295e-10	1.74475e-57
rs10503034	18	57977741	C	T	3.98481e-42	4.78636e-10	1.38037e-57
rs9960448	18	57986377	T	G	1.27663e-39	5.46746e-09	4.53666e-53
rs6567164	18	57997785	T	C	4.70369e-37	2.20068e-08	2.06012e-49
rs9954937	18	58006026	G	A	2.13157e-37	1.739e-08	6.03437e-50
rs12457423	18	58006668	C	T	2.62489e-37	1.91657e-08	8.95945e-50
rs11152221	18	58017249	C	T	7.57251e-37	1.35699e-08	1.20587e-49
rs2229616	18	58039276	T	C	2.22835e-38	8.45625e-10	1.66079e-53
rs11873305	18	58049192	C	A	4.34813e-31	2.00445e-08	8.52545e-44
rs4420638	19	45422946	G	A	7.63526e-15	6.3783e-09	8.16491e-28
Aberrations: BMI, body mass index; LUSC, squamous cell lung cancer; CHR, chromosome; Pval, P value; SNP, single-nucleotide polymorphism.

## Sheet: TableS3
Supplementary Table S3. Shared risk regions in different analyses.
SNP	CHR	BP	Effect Allele	Non-effect Allele	MTAG Pval BMI	MTAG Pval LUSC	CPASSOC Pval	p-HESS Pval	GWAS-PW PPA4
rs6785549	3	49736565	A	G	6.92e-24	2.61e-08	1.85e-36	0.014574	0.863601
rs11716575	3	49744890	G	A	6.83e-24	3.22e-08	2.65e-36	0.014574	0.863601
rs11709680	3	49745188	T	C	6.81e-24	3.01e-08	2.34e-36	0.014574	0.863601
rs4855862	3	49748833	T	C	7.14e-24	3.25e-08	2.81e-36	0.014574	0.863601
rs11130218	3	49752372	T	C	6.52e-24	2.77e-08	1.93e-36	0.014574	0.863601
rs11130219	3	49752427	T	C	7.88e-24	2.97e-08	2.65e-36	0.014574	0.863601
rs7634902	3	49762662	T	G	5.2e-24	2.59e-08	1.37e-36	0.014574	0.863601
rs1049256	3	49763338	C	T	5.64e-24	2.64e-08	1.54e-36	0.014574	0.863601
rs7649348	3	49772375	A	G	1.75e-23	3.4e-08	7.54e-36	0.014574	0.863601
rs35261599	3	49773236	A	G	1.76e-23	3.61e-08	8.4e-36	0.014574	0.863601
rs7374183	3	49785133	A	G	5.61e-24	2.33e-08	1.23e-36	0.014574	0.863601
rs7372966	3	49788969	C	T	4.2e-24	2.14e-08	7.9e-37	0.014574	0.863601
rs9872864	3	49792023	G	A	4.04e-24	2e-08	6.73e-37	0.014574	0.863601
rs9855505	3	49792158	G	T	4.69e-24	2e-08	7.8e-37	0.014574	0.863601
rs9859153	3	49807085	T	G	4.16e-24	2.32e-08	8.95e-37	0.014574	0.863601
rs7431106	3	49808374	A	G	5.71e-24	2.67e-08	1.59e-36	0.014574	0.863601
rs6802890	3	49832261	G	A	6.93e-24	4.51e-08	4.88e-36	0.014574	0.863601
rs2234391	3	49842625	G	A	4.88e-24	3.5e-08	2.19e-36	0.014574	0.863601
rs6775384	3	49853073	A	G	8.02e-24	3.87e-08	4.31e-36	0.014574	0.863601
rs7648987	3	49868455	G	A	1e-24	2.87e-08	3.13e-37	0.014574	0.863601
rs7645061	3	49868842	T	C	2.01e-24	3.72e-08	9.98e-37	0.014574	0.863601
rs695238	3	49869158	C	A	8.79e-25	3.08e-08	3.11e-37	0.014574	0.863601
rs2271960	3	49878078	C	T	3.74e-25	1.65e-08	4.33e-38	0.014574	0.863601
rs2681780	3	49897830	T	C	1.66e-34	2.36e-11	1.36e-52	0.014574	0.863601
rs2777888	3	49898000	G	A	1.51e-34	4.6e-11	4.1e-52	0.014574	0.863601
rs2681781	3	49898273	G	A	1.53e-34	2.35e-11	1.24e-52	0.014574	0.863601
rs11713193	3	49924424	A	G	3.02e-35	3.29e-11	4.44e-53	0.014574	0.863601
rs1062633	3	49924940	C	T	1.25e-34	3.69e-11	2.28e-52	0.014574	0.863601
rs2230590	3	49936102	C	T	2.73e-35	3.95e-11	5.59e-53	0.014574	0.863601
rs2280406	3	49941436	A	G	2.34e-34	2.11e-10	1.02e-50	0.014574	0.863601
rs6771546	3	49968572	C	T	1.93e-34	9.12e-10	1.28e-49	0.014574	0.863601
rs7613875	3	49971514	A	C	5.67e-32	1.07e-09	4.69e-47	0.014574	0.863601
rs7621026	3	49975334	G	A	1.76e-34	8.66e-10	1.07e-49	0.014574	0.863601
rs6772095	3	49978069	T	C	3.24e-34	8.35e-10	1.81e-49	0.014574	0.863601
rs6792892	3	49995518	C	T	1.42e-34	7.65e-10	6.85e-50	0.014574	0.863601
rs2624843	3	49997963	A	G	1.8e-34	9.65e-10	1.34e-49	0.014574	0.863601
rs2883057	3	49998282	T	C	2.38e-34	8.2e-10	1.29e-49	0.014574	0.863601
rs12496973	3	50002245	C	T	1.72e-34	8.98e-10	1.11e-49	0.014574	0.863601
rs2252833	3	50004209	A	G	1.77e-34	8.85e-10	1.11e-49	0.014574	0.863601
rs4688690	3	50022292	A	G	2.48e-34	8.47e-10	1.43e-49	0.014574	0.863601
rs13060128	3	50025028	G	A	1.94e-34	9.53e-10	1.4e-49	0.014574	0.863601
rs4688758	3	50028385	A	G	3.02e-34	8.34e-10	1.69e-49	0.014574	0.863601
rs4688689	3	50035542	T	C	2.37e-34	8.88e-10	1.49e-49	0.014574	0.863601
rs7628058	3	50039474	A	G	3.35e-34	1.13e-09	3.33e-49	0.014574	0.863601
rs6765484	3	50041313	T	C	7.57e-35	3.01e-10	6.42e-51	0.014574	0.863601
rs9861216	3	50059339	C	T	2.02e-34	1.36e-09	2.86e-49	0.014574	0.863601
rs4688755	3	50064424	A	G	3.28e-34	1.25e-09	3.9e-49	0.014574	0.863601
rs2526751	3	50064867	C	T	3.63e-34	1.25e-09	4.34e-49	0.014574	0.863601
rs9866695	3	50069452	T	G	4.54e-34	1.37e-09	6.43e-49	0.014574	0.863601
rs9814664	3	50078541	T	C	1.94e-34	1.3e-09	2.54e-49	0.014574	0.863601
rs2526748	3	50080439	G	A	1.97e-34	1.18e-09	2.14e-49	0.014574	0.863601
rs9311446	3	50092226	A	G	3e-34	1.2e-09	3.31e-49	0.014574	0.863601
rs2240329	3	50107512	A	G	2.12e-34	1.31e-09	2.79e-49	0.014574	0.863601
rs2240327	3	50113034	G	A	3.21e-33	2.52e-09	1.37e-47	0.014574	0.863601
rs10049087	3	50123417	G	A	4.73e-33	2.59e-09	2.12e-47	0.014574	0.863601
rs2526754	3	50125996	A	G	2.59e-33	2.43e-09	1.04e-47	0.014574	0.863601
rs2240326	3	50128386	A	G	4.54e-33	2.51e-09	1.91e-47	0.014574	0.863601
rs2624853	3	50128893	G	A	2.45e-33	2.42e-09	9.78e-48	0.014574	0.863601
rs2013208	3	50129399	T	C	2.45e-33	1.92e-09	6.29e-48	0.014574	0.863601
rs2856234	3	50139142	G	A	2.57e-34	1.44e-09	4.03e-49	0.014574	0.863601
rs2188151	3	50201924	T	G	5.08e-31	3.8e-09	4.28e-45	0.014574	0.863601
rs2624839	3	50202231	C	T	7.25e-31	3.98e-09	6.61e-45	0.014574	0.863601
rs2518796	3	50207075	C	T	1.03e-30	5.73e-09	1.85e-44	0.014574	0.863601
rs6910549	6	25780811	G	A	1.41e-08	1.15e-09	3.4e-21	0.00016232	0.972296
rs1892253	6	25782314	G	T	1.36e-08	1.11e-09	3.13e-21	0.00016232	0.972296
rs1324088	6	25841122	A	G	1.27e-08	5.75e-09	2.16e-20	0.00016232	0.972296
rs1324087	6	25841408	A	G	1.8e-08	6.74e-09	4.16e-20	0.00016232	0.972296
rs523383	6	25869848	G	A	4.46e-08	3.24e-08	9.49e-19	0.00016232	0.972296
rs17586946	6	25939053	T	C	3.26e-09	4.94e-08	6e-20	0.00016232	0.972296
rs16891315	6	26111756	C	T	9.79e-09	1.35e-10	1.59e-22	0.00016232	0.972296
rs16891334	6	26124303	C	T	2.69e-09	1.11e-10	2.2e-23	0.00016232	0.972296
rs9379827	6	26153335	A	C	2.15e-11	1.26e-10	4.88e-26	0.00016232	0.972296
rs2183947	6	26159356	A	G	1.39e-11	9.56e-11	1.97e-26	0.00016232	0.972296
rs4486004	6	26167710	T	G	2.58e-11	5.95e-11	2.34e-26	0.00016232	0.972296
rs2066295	6	26168903	G	A	1.82e-11	1.7e-11	3.06e-27	0.00016232	0.972296
rs9379829	6	26172219	T	C	1.1e-11	1.32e-10	2.2e-26	0.00016232	0.972296
rs10946808	6	26233387	G	A	2.34e-09	3.48e-10	7.38e-23	0.00016232	0.972296
rs938875	15	67952922	G	A	9.94e-21	3.76e-10	3.32e-36	0.023623	0.942959
rs8032675	15	67959464	C	T	9.84e-21	3.87e-10	3.45e-36	0.023623	0.942959
rs4363822	15	67992583	G	A	4.98e-21	2.77e-10	9.75e-37	0.023623	0.942959
rs3784695	15	68002602	C	T	1.95e-12	1.91e-08	2.3e-24	0.023623	0.942959
rs997295	15	68016343	T	G	7.11e-21	2.83e-10	1.48e-36	0.023623	0.942959
rs3784700	15	68017752	G	A	9.83e-21	3.71e-08	5.71e-33	0.023623	0.942959
rs3784706	15	68029749	C	T	2.18e-12	1e-08	1.06e-24	0.023623	0.942959
rs12905397	15	68034150	C	T	5.84e-13	4.7e-09	7.79e-26	0.023623	0.942959
rs12592315	15	68040266	G	A	4.9e-13	6.61e-09	1.03e-25	0.023623	0.942959
rs4548812	15	68060552	A	G	8.27e-28	1.68e-09	1.57e-42	0.023623	0.942959
rs4261477	15	68073968	T	G	7.38e-14	4.88e-09	7.42e-27	0.023623	0.942959
rs2241420	15	68082816	A	G	4.35e-28	8.49e-10	2.45e-43	0.023623	0.942959
rs2241423	15	68086838	A	G	9.81e-28	9.57e-10	6.92e-43	0.023623	0.942959
rs16951304	15	68089618	C	T	1.68e-25	4.5e-10	3.76e-41	0.023623	0.942959
rs2278076	15	68099600	A	G	5.48e-25	5.41e-10	1.76e-40	0.023623	0.942959
rs7180312	15	68105256	A	G	1.01e-13	7.32e-09	1.9e-26	0.023623	0.942959
rs4776981	15	68109474	A	G	6.95e-28	1.48e-09	1.05e-42	0.023623	0.942959
rs28670272	15	68109907	G	A	6.15e-28	1.62e-09	1.09e-42	0.023623	0.942959
rs4776982	15	68114974	G	A	3.25e-27	1.83e-09	7.28e-42	0.023623	0.942959
rs4776990	15	68137364	T	C	4.85e-20	1.26e-09	1.24e-34	0.023623	0.942959
Aberrations: BMI, body mass index; LUSC, squamous cell lung cancer; CHR, chromosome; Pval, P value; SNP, single-nucleotide polymorphism.

## Sheet: TableS4
Supplementary Table S4. Summary of local genetic correlations between body mass index and squamous cell lung cancer.
Chr	Start	End	Number of SNPs	local_rhog	SE	P
3	49316972	51832015	1928	0.00028575	0.00011698	0.014574
6	25684587	26791233	1942	0.00039459	0.00010463	0.00016232
15	67094767	69017999	2832	0.00023759	0.00010498	0.023623
Aberrations: CHR, chromosome; local_rhog, local genetic covariance; P, P value; SNP, single-nucleotide polymorphism.

## Sheet: TableS5
Supplementary Table S5. Characteristics of the single-nucleotide polymorphisms used as instrumental variables for the MR analysis of BMI on LUSC.
					Associated with BMI			Associated with LUSC
SNP	Chromosome	Position	Effect Allele	Other Allele	β	P		β	P
rs10099330	8	143000000	G	A	0.007953	8.1e-09		0.002207	0.90602
rs10146997	14	79945162	G	A	0.016	3.2e-22		-0.04346	0.056035
rs10169594	2	41637688	C	T	0.007883	3.3e-08		0.002616	0.892886
rs10174253	2	181000000	C	A	0.011209	2.5e-13		-0.00782	0.706933
rs1017529	17	27912415	A	C	0.010622	7.7e-09		0.028603	0.28329
rs10204994	2	35443726	A	G	-0.01011	5.3e-10		0.005822	0.792861
rs10241812	7	78105592	G	C	0.020205	1.3e-08		-0.03405	0.474995
rs10404726	19	18834514	T	C	-0.01229	4.7e-19		-0.00283	0.879401
rs10423928	19	46182304	A	T	-0.02076	4.2e-33		-0.00161	0.943485
rs10499014	6	97947755	G	C	-0.01005	1.1e-10		0.032244	0.130602
rs10505836	12	19288508	C	A	0.012136	1.1e-09		0.039705	0.132674
rs10760277	9	126000000	T	C	0.008865	3.6e-10		0.01315	0.496985
rs10791256	11	133000000	G	A	0.00792	1.4e-08		-0.00516	0.786584
rs10799782	1	23313923	A	T	-0.01257	8.4e-12		0.000698	0.977673
rs10805383	5	63034606	A	G	0.010467	2.6e-14		0.005165	0.781291
rs10823826	10	53649431	T	C	0.008979	1.6e-08		0.030053	0.163506
rs10927006	1	244000000	C	T	-0.01199	8.3e-10		-0.01319	0.619896
rs11000993	10	76084111	C	T	0.013812	3.1e-11		0.04955	0.080724
rs11079849	17	47090785	T	C	-0.01223	6.4e-17		-0.00573	0.773409
rs11134679	5	171000000	G	A	0.012403	5.2e-17		0.04167	0.035375
rs11150462	16	82451679	A	T	-0.00844	3.1e-09		-0.01057	0.583456
rs11150745	17	78757626	G	A	-0.01379	9.2e-21		-0.01187	0.558793
rs111979419	3	9499056	A	C	0.013679	1.4e-09		-0.05131	0.095365
rs11223585	11	134000000	T	C	-0.0078	3.8e-08		0.009851	0.613512
rs11223970	11	135000000	G	A	0.012324	2.8e-11		0.004355	0.868959
rs1126930	12	49399132	C	G	0.021384	8.6e-09		-0.00561	0.920267
rs112875651	8	127000000	A	G	0.008354	4.3e-09		0.00403	0.837094
rs113079574	4	147000000	T	C	-0.00965	3.3e-08		-0.0333	0.152937
rs113132247	9	131000000	A	G	0.012329	1.1e-10		0.010713	0.67987
rs11496125	7	103000000	T	C	0.010924	4.8e-15		0.032519	0.081175
rs115056380	1	111000000	A	G	-0.01764	3.2e-08		-0.07844	0.132008
rs11525873	7	139000000	C	T	-0.01483	1.4e-10		0.028986	0.359538
rs115397485	1	175000000	G	A	-0.02388	1.4e-08		0.023086	0.704429
rs11607476	11	115000000	C	A	0.009866	9.2e-13		0.029408	0.119229
rs11609659	12	108000000	C	T	-0.01193	1.2e-13		-0.04468	0.043199
rs1167311	1	49996959	A	G	-0.01225	1.2e-16		-0.0323	0.102082
rs11691869	2	101000000	A	C	-0.01123	3.5e-15		0.009757	0.623906
rs11701433	21	40296411	T	C	0.009088	5.5e-10		-0.01985	0.319349
rs11758033	6	14129616	T	C	-0.01177	3.3e-09		-0.00235	0.928645
rs11765062	7	54417515	C	T	-0.00752	4.6e-08		0.010866	0.559573
rs11782074	8	143000000	T	G	0.009718	1.2e-11		-0.0169	0.385375
rs12036473	1	74979975	T	A	0.009871	2.7e-12		-0.02542	0.199143
rs12037905	1	220000000	T	C	-0.00793	1.1e-08		0.00509	0.788995
rs12072739	1	98315893	G	A	0.011587	1.8e-12		-0.01441	0.510178
rs12140153	1	62579891	T	G	-0.02145	4.2e-19		0.062976	0.08
rs12149660	16	70309237	A	G	-0.01622	6.2e-14		0.006551	0.828519
rs12153842	6	83467771	A	G	0.011197	5.6e-09		-4.5e-05	0.998645
rs12213441	6	143000000	T	C	0.010506	3.3e-10		-0.00032	0.989921
rs1229984	4	100000000	C	T	0.02304	3.2e-08		0.081687	0.0809
rs12357890	10	99762693	G	A	0.012193	1.6e-18		0.049139	0.011548
rs12375985	9	11813799	A	G	-0.00806	2e-08		0.037249	0.055461
rs12419272	11	117000000	G	C	0.017899	1.5e-09		0.074296	0.049867
rs12427047	12	90213070	T	C	-0.01091	8.9e-12		0.012008	0.575156
rs12484438	22	40558064	C	T	-0.01289	6.7e-19		0.007904	0.690823
rs12507026	4	45181334	T	A	0.018674	1.8e-41		-0.01609	0.395061
rs12517187	5	112000000	T	C	0.008246	2.8e-09		-0.01101	0.556696
rs12630658	3	25122238	C	T	0.008753	3.3e-10		0.018085	0.34408
rs1266876	6	51781580	T	C	0.00897	4.3e-10		0.00068	0.972219
rs12681792	8	62054463	A	C	0.009562	4.3e-08		0.021769	0.359798
rs12692596	2	161000000	T	C	0.008156	8.1e-09		0.0256	0.184445
rs12788343	11	131000000	C	T	0.009652	4.3e-12		0.009014	0.636192
rs12798028	11	47604639	T	C	0.015034	3.4e-27		-0.00245	0.896579
rs1286138	14	91485445	G	T	0.009004	8.4e-10		0.002148	0.914265
rs12883788	14	33303540	T	C	0.012431	2.3e-19		0.032089	0.090676
rs12887521	14	103000000	A	C	-0.01138	3.5e-15		0.001083	0.956191
rs1296685	22	18230964	G	A	0.009493	2.2e-08		0.008857	0.712787
rs12967135	18	57849023	A	G	0.035187	2.7e-104		0.014899	0.497882
rs12971645	19	45807945	A	G	-0.00859	2.6e-08		0.003679	0.865705
rs13073592	3	20454069	G	C	-0.00824	2.5e-08		-0.00264	0.896067
rs13174863	5	139000000	G	A	0.013623	2.4e-12		-0.00091	0.972936
rs1320251	17	21264396	T	C	-0.01239	3.2e-19		-0.00455	0.808769
rs1320903	3	132000000	A	G	0.014616	2.6e-23		0.005072	0.798857
rs13218383	6	120000000	G	C	-0.00932	1.4e-10		-0.01326	0.495608
rs1327259	6	51177811	G	A	-0.01045	1.3e-13		0.01994	0.296371
rs13292699	9	15910044	C	A	-0.01254	1.5e-19		-0.01033	0.583151
rs13427822	2	213000000	G	A	-0.00945	1.3e-09		-0.01152	0.588326
rs1411432	9	16728532	C	A	0.012438	2e-12		-0.00712	0.769869
rs142315514	1	147000000	A	C	0.021387	1.7e-08		0.007187	0.898994
rs1436348	3	105000000	G	A	0.009663	3.5e-12		0.003793	0.84092
rs143662847	8	48804722	T	C	-0.01932	4.6e-08		-0.11149	0.027892
rs1451533	2	105000000	A	G	0.010968	1.3e-12		0.014357	0.494685
rs1454687	3	94038085	G	C	-0.01228	3e-19		-0.02584	0.162593
rs1458156	12	41887940	T	C	0.009288	1.3e-11		-0.02098	0.255607
rs1459190	5	64070962	A	G	-0.00789	1.2e-08		0.003215	0.863696
rs1477290	5	87988934	C	T	0.019936	3.5e-23		-0.01683	0.52441
rs147730268	12	123000000	T	G	-0.02283	4e-20		0.016575	0.64627
rs150998792	20	62130403	T	G	-0.01965	2e-09		-0.00378	0.940317
rs1517037	18	56878274	T	C	-0.00992	1.6e-08		0.005189	0.824863
rs1568488	3	154000000	C	G	0.011025	4.4e-15		-0.03565	0.068443
rs1576655	13	79587841	C	A	0.011349	1.9e-15		0.006095	0.75142
rs1633418	22	20091756	C	T	-0.00792	2e-08		0.005481	0.788248
rs17029006	3	12329452	T	C	-0.0104	2.2e-11		-0.01249	0.556665
rs17399739	10	87490850	G	A	0.017751	5.9e-11		0.051032	0.169311
rs17619973	3	114000000	G	A	-0.01661	1.7e-10		0.031054	0.396923
rs1765133	11	30339400	T	C	-0.01213	1.3e-13		0.03896	0.08804
rs17716502	8	117000000	T	C	-0.01624	2.7e-21		0.031616	0.188952
rs17770336	9	28414625	T	C	0.015516	3.1e-26		0.017703	0.374117
rs1778830	1	156000000	A	G	0.009908	3.8e-12		0.001301	0.946368
rs1788808	18	21090023	G	A	-0.01274	1.9e-20		-0.00057	0.975615
rs1804528	4	146000000	A	G	0.008024	1.9e-08		0.022512	0.247486
rs1840660	7	114000000	A	G	0.009955	2e-12		0.003505	0.856004
rs1852006	7	77829768	A	G	-0.00883	6.7e-10		0.02694	0.16211
rs188898732	5	152000000	A	G	0.016022	5.4e-09		-0.03404	0.342878
rs2013002	12	112000000	C	T	0.007744	3.2e-08		0.039024	0.049319
rs2035806	10	134000000	A	G	-0.00955	5.7e-12		-0.03728	0.047788
rs2051559	4	3298800	C	T	0.013864	8.3e-12		0.018361	0.507141
rs2056477	7	2079744	C	G	-0.01156	1.5e-12		0.057986	0.387622
rs2083323	18	1856272	A	G	0.010412	7.3e-09		-0.02303	0.338279
rs2114210	8	95595162	A	G	0.009862	1.2e-11		0.025188	0.209519
rs2135745	9	109000000	G	C	-0.00913	1.1e-08		-0.02815	0.184074
rs215634	7	32369148	G	A	-0.01043	1.4e-13		-0.05187	0.006791
rs217672	14	62361021	C	A	0.011809	2.3e-14		0.025862	0.227788
rs2206925	20	6634895	C	T	0.011761	2e-16		0.030721	0.119196
rs2237025	4	55541879	C	T	-0.01024	1.8e-13		-0.01328	0.485183
rs2241420	15	68082816	A	G	-0.01845	1.9e-29		-0.04885	0.030118
rs2247593	18	42946757	G	A	-0.00869	1.2e-08		-0.03071	0.141749
rs2253310	6	109000000	G	C	0.010559	9e-14		-0.02846	0.133958
rs2289379	7	44804225	T	C	-0.00976	4.1e-12		-0.01073	0.577436
rs2292238	12	56493822	C	A	-0.01061	3.1e-14		-0.0145	0.450373
rs2307111	5	75003678	C	T	-0.01676	6.9e-33		0.003787	0.841012
rs2343681	3	137000000	A	G	0.012356	1.8e-13		0.004407	0.843836
rs236660	7	75050086	C	T	0.014469	9.1e-24		-0.0066	0.759831
rs2417084	9	103000000	C	T	0.010336	2.2e-12		-0.00103	0.958084
rs2433733	2	231000000	A	G	-0.0105	7.3e-13		-0.00291	0.881528
rs252749	5	77389973	A	G	-0.00952	2.1e-09		-0.01419	0.517308
rs254927	7	70048785	C	T	-0.00777	1.6e-08		0.014543	0.438752
rs2568958	1	72765116	A	G	0.014385	6.9e-25		-0.01321	0.4937
rs2616143	8	20632022	A	G	-0.00885	1.9e-09		0.010225	0.608153
rs2631681	10	93032943	T	C	-0.0081	3e-08		-0.03049	0.123012
rs2678204	1	202000000	G	T	0.015016	2.7e-25		0.028241	0.156253
rs2725371	8	30854033	G	A	-0.01004	2e-11		-0.02653	0.188505
rs273503	19	18213360	C	T	0.010057	4.7e-13		-0.00448	0.813326
rs28408562	15	60917079	G	C	0.00784	1.3e-08		0.032106	0.083739
rs28462076	4	65696174	G	A	-0.00939	6.7e-09		-0.00339	0.87885
rs2861685	2	67837553	C	T	-0.01042	5.9e-14		0.025882	0.172021
rs28711392	11	13349559	C	T	-0.01178	2.1e-16		-0.01025	0.593608
rs2875762	6	125000000	C	G	0.011037	6e-12		0.010082	0.654785
rs2952863	4	131000000	G	T	-0.00963	1.6e-10		0.016369	0.422084
rs2968854	7	151000000	T	C	-0.01095	5.5e-12		-0.02796	0.208071
rs33503	3	42427957	A	G	-0.01192	5.5e-12		-0.00924	0.698974
rs34292685	11	64049021	T	C	-0.01272	7.9e-12		-0.05971	0.018887
rs34298980	6	40409243	C	T	-0.01326	4.4e-20		-0.02427	0.241833
rs347551	5	119000000	G	C	0.008892	1.8e-10		-0.00579	0.778001
rs34778589	22	50709957	C	A	0.014337	9.8e-09		0.018229	0.604881
rs34811474	4	25408838	A	G	-0.0166	2e-24		-0.04503	0.09505
rs34994596	15	80991447	C	T	-0.01115	1.1e-13		-0.02584	0.213161
rs35193668	13	33092929	T	C	-0.01047	2.5e-13		-0.03859	0.04392
rs35589824	3	181000000	C	T	0.016445	6.1e-09		0.028379	0.453574
rs35732620	8	73445881	T	G	-0.01263	1e-19		0.013667	0.465632
rs35809007	2	47019521	A	G	-0.01059	1.2e-13		-0.03586	0.068573
rs36007635	6	163000000	A	G	-0.01371	5.6e-12		-0.02775	0.316671
rs3736443	4	141000000	T	C	-0.00884	5.6e-10		-0.01116	0.564884
rs3737992	1	33234128	A	G	-0.01373	5.3e-14		0.005294	0.824253
rs3759584	14	104000000	C	T	-0.00974	1.1e-11		-0.01917	0.327139
rs3814883	16	29994922	T	C	0.014757	8.1e-27		-0.01558	0.412841
rs3821709	3	141000000	C	T	0.01968	8e-13		-0.01687	0.661806
rs3823674	7	50571996	T	C	-0.00766	3.5e-08		-0.00025	0.989441
rs3902951	14	69789755	G	T	0.010523	1.1e-10		-0.02735	0.203202
rs3904162	20	44913138	G	C	-0.00819	2.8e-09		0.006196	0.739105
rs4017425	3	44028764	T	C	-0.00816	2.8e-09		-0.01625	0.383318
rs403694	21	46567625	T	C	0.012179	1.3e-18		0.031133	0.09489
rs4055791	13	59266053	T	C	-0.01029	1.5e-13		0.025492	0.175909
rs4078932	3	184000000	A	G	-0.00961	2.5e-10		0.022483	0.282458
rs409696	2	148000000	A	G	-0.01142	1.8e-16		-0.03265	0.081328
rs41279738	1	110000000	G	T	0.042776	3.9e-23		0.04976	0.331498
rs4148155	4	89054667	G	A	-0.01435	2.9e-11		-0.03863	0.203619
rs4261944	4	31003636	G	T	0.008586	1.8e-09		-0.00757	0.696651
rs4307239	7	24354300	G	A	0.007691	2.4e-08		0.021842	0.251188
rs4419475	4	96150044	T	A	0.008096	6.5e-09		-0.01263	0.507971
rs4482463	2	205000000	A	C	-0.01886	2.3e-13		-0.04384	0.21512
rs4589691	2	144000000	G	C	0.011434	2.3e-09		0.054273	0.032447
rs4648450	1	2723214	A	C	-0.0098	1.2e-12		0.029332	0.122864
rs4658403	1	244000000	T	C	-0.01364	1.2e-13		0.009163	0.706487
rs4667812	2	166000000	G	T	-0.00893	1.9e-08		-0.00541	0.802006
rs4671328	2	58935282	G	T	-0.01317	2.1e-21		0.018872	0.315837
rs4737188	8	64756657	T	A	-0.00831	1.5e-09		-0.02652	0.156975
rs4790292	17	1824305	A	C	-0.01633	1.3e-17		0.025733	0.355679
rs4806814	19	1860147	A	G	-0.01265	3.1e-11		0.022749	0.381272
rs4858940	3	88254820	C	T	0.013312	6e-10		-0.01877	0.547592
rs4878411	9	29767333	A	G	0.007734	4.1e-08		0.011896	0.530673
rs4911382	20	32553095	T	C	0.008318	2.6e-09		-0.01584	0.405953
rs4916229	1	171000000	G	C	0.01513	8.9e-11		0.022661	0.485187
rs512121	18	7548501	C	T	-0.01057	1.5e-09		0.001204	0.958999
rs537508	4	171000000	C	G	0.007773	2.6e-08		0.014224	0.459711
rs539515	1	178000000	C	A	0.030159	8.4e-71		0.006499	0.786475
rs55658481	2	219000000	A	G	0.008969	5.3e-10		-0.04664	0.018604
rs55726687	12	991306	A	G	0.013756	3e-16		0.061261	0.00864
rs557951	3	62713263	G	T	0.00814	3.9e-08		0.026756	0.17652
rs55896564	8	11447093	A	G	-0.0117	2.6e-17		-0.02367	0.20238
rs559231	18	39644247	T	G	0.009525	1.5e-11		0.009436	0.617519
rs55931203	17	65854602	T	C	0.012564	1.6e-12		0.038495	0.118798
rs56094641	16	53806453	G	A	0.046522	1e-200		0.006458	0.732044
rs56161855	17	46288649	T	A	0.012952	1.5e-10		0.056031	0.033694
rs56803094	15	99222509	G	A	-0.00958	5.8e-09		-0.00826	0.717811
rs57436187	19	19429915	T	C	-0.01376	1.8e-13		0.046801	0.065167
rs57590313	4	113000000	A	C	0.010173	1.3e-08		-0.00298	0.903967
rs57636386	18	58048295	C	T	-0.0247	2.7e-23		-0.02995	0.373059
rs6030803	20	41986507	C	T	-0.01293	4.5e-10		-0.04017	0.153076
rs6075668	20	2103264	T	G	-0.00844	8.6e-10		-0.02663	0.14884
rs61743745	1	40036944	A	G	-0.02635	7e-11		-0.0047	0.939738
rs61813324	1	156000000	T	C	0.018296	1.8e-19		-0.00673	0.828079
rs61871615	10	102000000	T	C	-0.01629	6.3e-11		0.03646	0.389819
rs61903695	11	89922417	G	A	0.011325	6.6e-13		0.006221	0.772174
rs61954177	13	40787036	C	G	0.008727	2.7e-09		0.02113	0.284719
rs61971082	13	86494667	G	T	0.010125	3e-11		-0.00945	0.648754
rs61985411	14	41336102	A	T	0.016532	2.1e-09		-0.01244	0.73336
rs62107111	19	30285548	T	C	0.01141	7.7e-15		-0.05002	0.011721
rs62136859	19	47582356	G	A	0.014813	1.4e-23		-0.01265	0.539163
rs62183776	2	173000000	T	C	0.010705	6.4e-10		-0.01775	0.466674
rs62243489	3	62482927	G	T	-0.00952	1.3e-09		-0.03102	0.140312
rs6445198	3	61219865	T	G	-0.01096	3.5e-15		-0.00097	0.95901
rs6445258	3	62112198	C	T	-0.00971	8.6e-09		-0.01718	0.514547
rs6507054	18	31248323	C	T	0.009284	2.7e-11		-0.04495	0.01707
rs6530737	8	14095763	G	A	-0.00902	3.5e-10		0.03252	0.095407
rs6561937	13	58257667	A	T	-0.01029	1.2e-10		-0.04528	0.045254
rs6575340	14	94023972	A	G	0.013322	1.2e-20		-0.01719	0.372771
rs6583310	3	196000000	C	G	0.008783	2.2e-10		0.029066	0.128788
rs66460909	20	51195387	A	G	-0.01569	2.9e-19		-0.01877	0.438555
rs66679256	4	18351898	T	C	0.009512	5.6e-12		0.001723	0.927484
rs6669341	1	47678458	G	A	-0.01068	1.3e-14		-0.02595	0.172013
rs6679458	1	96946253	T	G	0.011555	9.1e-17		0.00821	0.661704
rs6688826	1	80812329	C	T	0.008603	8.5e-09		0.028607	0.16765
rs6713781	2	40291940	C	G	-0.00866	7.6e-10		0.007304	0.702436
rs6716898	2	199000000	A	G	0.008668	2.5e-10		-0.01125	0.546807
rs67257872	11	8530218	G	A	-0.0106	1.5e-14		0.005637	0.761276
rs6732311	2	50690879	G	C	0.009284	1.8e-11		-0.00907	0.632521
rs6752378	2	25150116	A	C	0.020021	1.8e-48		0.015413	0.406809
rs6752979	2	81741750	A	G	0.008957	1.1e-09		-0.00325	0.871557
rs67609008	10	127000000	C	T	0.01044	8.2e-12		-0.00257	0.903646
rs680071	11	103000000	C	T	0.011739	2.8e-08		-0.03201	0.280189
rs683139	2	86848185	G	A	-0.01036	9.4e-12		0.033916	0.104685
rs6843852	4	162000000	T	C	0.008719	2e-10		-0.01404	0.452023
rs6870983	5	87697533	T	C	-0.0138	1.6e-16		0.006015	0.785044
rs6925772	6	12020241	C	T	0.009756	1.5e-08		-0.02422	0.296162
rs6938973	6	98421721	C	T	0.011807	3.5e-17		-0.00975	0.609502
rs6950388	7	1270699	A	G	0.009451	2.6e-08		0.00946	0.715181
rs698147	5	3513485	G	A	-0.00878	1.8e-10		0.007301	0.694476
rs7020196	9	12289527	T	C	-0.00779	3.6e-08		0.036915	0.059605
rs7038943	9	120000000	C	T	-0.00926	1.6e-10		-0.02455	0.203464
rs7038966	9	73777777	T	C	0.009476	1.4e-11		-0.02055	0.280215
rs7102934	11	84648068	C	T	0.009079	1.2e-09		0.00385	0.847541
rs7132908	12	50263148	A	G	0.018621	8.4e-40		-0.0824	1.86e-05
rs71495049	10	34014435	A	G	0.017066	5.7e-12		0.032166	0.319415
rs7182917	15	52080803	C	T	-0.00874	2.8e-10		-0.01921	0.303578
rs7206608	16	82872628	G	C	0.009789	2.6e-11		0.018581	0.355231
rs72494444	7	99024900	T	C	-0.01673	8.3e-15		-0.03306	0.24821
rs72892910	6	50816887	T	G	0.025284	5.7e-44		0.021672	0.363985
rs72910629	6	69761994	G	A	0.013255	4.3e-11		0.032225	0.240306
rs72917533	2	175000000	C	T	-0.01146	8.2e-11		-0.03649	0.157334
rs72976986	19	4050424	A	G	-0.01385	4.4e-15		-0.0469	0.064239
rs73026725	19	31017686	A	C	-0.01412	1.3e-13		0.009243	0.733365
rs7321051	13	28654600	G	A	-0.00795	2.3e-08		0.003542	0.855116
rs73213484	4	28489339	T	A	-0.01464	1.1e-13		-0.01085	0.671617
rs7331420	13	99236471	A	G	-0.00914	2.1e-09		-0.01477	0.470152
rs738140	22	41884954	G	A	-0.00886	2.6e-09		0.008142	0.680183
rs73982435	17	31473455	T	C	-0.00943	1.6e-08		-0.0031	0.886731
rs740157	7	77055885	G	A	-0.00762	4.2e-08		-0.02183	0.243296
rs7498044	15	92573639	A	G	-0.00995	3.2e-09		0.041709	0.072954
rs7498665	16	28883241	G	A	0.017283	5.9e-35		0.039514	0.037328
rs7519259	1	66434743	A	G	0.009143	3.2e-11		0.005988	0.756965
rs75463177	15	73673079	T	G	-0.01733	5.8e-11		-0.0867	0.012085
rs754635	3	42305131	G	C	0.015023	3.3e-12		0.022451	0.451917
rs7549358	1	115000000	C	G	-0.00883	6.5e-10		0.060345	0.001963
rs75499503	6	26145217	T	C	-0.01148	8e-12		-0.11716	2.46e-07
rs7607923	2	55323183	A	G	-0.0094	4.7e-11		0.014072	0.465438
rs7612174	3	125000000	A	G	-0.0114	4.2e-08		0.021346	0.439877
rs76387394	8	85685773	G	A	0.017409	1.3e-08		0.035003	0.513589
rs7640424	3	108000000	T	C	-0.00851	9.6e-09		-0.00899	0.660666
rs76702514	1	195000000	G	C	-0.01014	2e-09		-0.01298	0.575065
rs77165542	2	430975	T	C	-0.06013	3.7e-58		-0.22235	0.000742
rs7719067	5	154000000	G	A	-0.00931	1.7e-11		0.043219	0.021478
rs7749708	6	153000000	T	C	0.009983	3.7e-11		0.021587	0.279794
rs7774	17	4801163	A	C	0.009386	3.1e-10		0.0335	0.09925
rs7795394	7	114000000	A	T	-0.00877	6.1e-10		0.019612	0.316899
rs78054636	4	80873617	T	C	0.011095	1.5e-08		0.020012	0.450432
rs784257	18	53397199	C	T	0.010529	2.6e-09		0.004548	0.85253
rs785510	1	46528618	C	T	0.009184	9.3e-10		0.026019	0.207637
rs78605811	3	83631491	C	A	-0.02001	8.9e-11		0.027759	0.500366
rs78677597	6	101000000	C	A	0.009284	6e-09		-0.00385	0.865066
rs7893571	10	16750129	T	G	0.010177	2.9e-12		-0.00094	0.962654
rs79186842	20	47689036	G	A	-0.01348	4.8e-12		-0.0398	0.149313
rs7924036	10	65191645	T	G	-0.00963	2.2e-12		0.01157	0.531802
rs7925100	11	119000000	A	G	0.009168	6.3e-11		0.01369	0.475655
rs7928320	11	117000000	G	C	0.017286	6.1e-09		-0.00806	0.727957
rs7936030	11	45351472	G	A	0.009829	4.1e-08		-0.02135	0.372803
rs7939417	11	131000000	A	T	0.007912	8.5e-09		0.011078	0.555376
rs79478789	21	40553535	C	A	0.010411	3.4e-08		-0.04323	0.108152
rs7952102	11	892089	C	T	-0.00918	6.4e-11		-0.00782	0.687246
rs79682948	7	39307243	A	T	-0.01067	1.7e-09		-0.01377	0.575831
rs7990098	13	96982541	G	T	0.009158	5.1e-11		-0.00903	0.634673
rs8008285	14	101000000	C	T	0.010801	2.4e-08		-0.01441	0.593602
rs8038574	15	95275890	C	T	-0.00907	4e-10		-0.02078	0.289045
rs8045063	16	49064424	A	G	0.009979	1.4e-08		0.029416	0.213565
rs8092156	18	63456733	G	A	0.010113	3.6e-11		-0.01977	0.352214
rs8124896	20	21385659	C	T	0.013168	8.1e-09		0.026836	0.377059
rs815163	1	190000000	C	T	-0.01075	6.1e-15		-0.03789	0.042422
rs8192675	3	171000000	C	T	0.011704	8.7e-15		0.006854	0.736567
rs827803	3	158000000	T	G	-0.00787	1.2e-08		0.00783	0.677738
rs845084	10	125000000	A	G	0.009853	3.7e-10		0.01985	0.342072
rs862320	16	69651866	T	C	-0.0144	6.2e-25		-0.04289	0.022383
rs868784	11	43944388	A	G	-0.00787	2.7e-08		-0.00886	0.646231
rs869400	3	186000000	G	T	0.018311	3.5e-25		0.038412	0.111474
rs879620	16	4015729	T	C	0.014256	5.9e-24		0.05126	0.007187
rs9319615	17	79072594	C	A	-0.00784	1.4e-08		-0.02745	0.150472
rs935166	2	26949366	A	G	-0.01024	7.5e-14		0.032675	0.081066
rs9366863	6	34688946	C	T	-0.01738	8.5e-33		-0.01249	0.522779
rs9421249	10	119000000	T	C	0.010441	2.5e-11		-0.03201	0.135984
rs9426003	1	34602870	A	G	-0.00871	7.3e-09		0.002403	0.909774
rs9478496	6	154000000	C	T	0.011619	3.8e-10		-0.02099	0.394046
rs9507791	13	27352678	A	G	-0.00988	4.3e-09		-0.01946	0.39545
rs9507895	13	28018237	C	G	-0.01033	2.3e-11		0.001869	0.931621
rs9515446	13	112000000	G	A	0.009692	2.2e-12		0.015051	0.417667
rs9522180	13	112000000	T	C	-0.00924	2.4e-11		-0.02875	0.13035
rs9529148	13	67419495	A	G	0.008001	1.9e-08		-0.01885	0.331012
rs9579775	13	20616557	C	A	0.01465	2.1e-12		-0.0698	0.056599
rs9615723	22	48386670	T	C	-0.00771	3.8e-08		-0.0197	0.320106
rs9788550	14	29681138	C	G	-0.01379	5.6e-18		-0.02956	0.168042
rs9829332	3	123000000	T	G	-0.00801	3.1e-08		-0.03091	0.12201
rs9843653	3	49920571	C	T	0.01755	1.5e-37		0.040305	0.029751
rs9860326	3	35683104	G	C	0.008808	1.6e-09		0.028718	0.147595
rs9876664	3	85806313	T	G	-0.01058	8.3e-14		0.005862	0.758529
rs9888533	13	108000000	T	C	0.007654	4.5e-08		0.018561	0.341698
rs9926784	16	19941968	C	T	-0.01332	4.8e-14		0.008512	0.724261
rs10733682	9	129000000	G	A	-0.00825	3.4e-09		-0.0116	0.53013
rs113230003	19	18460956	A	G	-0.01262	1.2e-15		-0.01542	0.48214
rs12429545	13	54102206	A	G	0.020031	2.6e-22		0.016296	0.558612
rs1296328	4	137000000	C	A	-0.01174	2.6e-17		0.003393	0.859232
rs13107325	4	103000000	T	C	0.028714	3.1e-28		0.00999	0.784809
rs2306593	17	34866546	T	C	-0.0105	2.3e-14		-0.00723	0.705877
rs34517439	1	78450517	A	C	0.024698	1.9e-31		0.139692	1.11e-05
rs4739558	8	38337264	G	A	-0.0081	7.4e-09		-0.01231	0.518485
rs6050446	20	25195509	G	A	0.026417	1.2e-11		0.111284	0.065995
rs6265	11	27679916	T	C	-0.02454	1.5e-44		-0.04947	0.039467
Aberrations: BMI, body mass index; LUSC, squamous cell lung cancer; SNP, single-nucleotide polymorphism.
*The SNP with yellow background in the table are smoking-related confounders removed by using LDTrait.

## Sheet: TableS6
Supplementary Table S6. Characteristics of the single-nucleotide polymorphisms used as instrumental variables for the MR analysis of LUSC on BMI.
					Associated with LUSC			Associated with BMI
SNP	Chromosome	Position	Effect Allele	Other Allele	β	P		β	P
rs11571815	13	32968550	A	G	0.758865	1.98e-16		0.002641	0.709999
rs1333040	9	22083404	T	C	-0.10231	4.66e-08		0.000803	0.56
rs2066295	6	26168903	G	A	-0.12586	1.09e-08		-0.01086	2.7e-11
rs467095	5	1336221	C	T	-0.16962	2.77e-19		0.003524	0.011
rs501942	6	31840477	T	C	0.25991	1.46e-17		0.00792	9.6e-05
rs56113850	19	41353107	C	T	0.145185	3.81e-11		0.005153	0.00021
rs7953330	12	998819	C	G	-0.14002	3.66e-12		-0.00181	0.23
rs9273429	6	32627456	A	G	0.132959	1.46e-08		0.002726	0.084
Aberrations: BMI, body mass index; LUSC, squamous cell lung cancer; SNP, single-nucleotide polymorphism.

## Sheet: TableS7
Supplementary Table S7. Summary of Mendelian randomization results between BMI and LUSC.
BMI-LUSC
Method	SNPs	β	SE	P	Q	Q_P	P_pleio
Inverse variance weighted	288	0.578501	0.121251	1.83223e-06	379.339	0.000206556	0.669754
MR Egger	288	0.714507	0.340928	0.0369814	379.097	0.000183295
Weighted median	288	0.3997	0.192411	0.0377715
Weighted mode	288	0.255633	0.288171	0.375776
GSMR	263(262)	0.536767	0.0498957	5.44702e-27
LUSC-BMI
Method	SNPs	β	SE	P	Q	Q_P	P_pleio
Inverse variance weighted	8	0.0166202	0.0105111	0.113831	62.4633	4.85493e-11	0.737989
MR Egger	8	0.00711721	0.0293547	0.816502	61.2105	2.55404e-11
Weighted median	8	0.0131912	0.00656963	0.044653
Weighted mode	8	0.020489	0.0112216	0.110614
GSMR	6(5)	0.0133772	0.0164426	0.415889
Numbers in the brackets of GSMR results indicate the numbers of SNPs remained after the HEIDI (Heterogeneity In Dependent Instrument) test. Aberrations: RA, Rheumatoid arthritis; ILD, Interstitial lung disease; SNP, single-nucleotide polymorphism; Q, heterogeneity test; P_pleio, P value of pleiotropy test.
Aberrations: BMI, body mass index; LUSC, squamous cell lung cancer; SNP, single-nucleotide polymorphism; Q, Cochran's q.value; Q_P, P value, Cochran's Q P value.

## Sheet: TableS8
Supplementary Table S8. Heritability enrichment of body mass index and squamous cell lung cancer in specific tissues.
Name	Trait	Coefficient	Coefficient Standard Error	Coefficient P value	Negative log 10 (Coefficient P-value)
Brain_Frontal_Cortex_(BA9)	BMI	9.94452e-09	2.07005e-09	7.77655e-07	6.10921
Brain_Putamen_(basal_ganglia)	BMI	8.36323e-09	2.05617e-09	2.37725e-05	4.62392
Brain_Nucleus_accumbens_(basal_ganglia)	BMI	8.38193e-09	2.06402e-09	2.44337e-05	4.61201
Brain_Caudate_(basal_ganglia)	BMI	8.08424e-09	2.07202e-09	4.77744e-05	4.3208
Brain_Anterior_cingulate_cortex_(BA24)	BMI	8.06789e-09	2.12856e-09	7.52322e-05	4.1236
Brain_Cerebellum	BMI	7.73567e-09	2.18469e-09	0.000199423	3.70023
Brain_Cortex	BMI	7.4213e-09	2.14325e-09	0.000267447	3.57276
Brain_Cerebellar_Hemisphere	BMI	7.38743e-09	2.15993e-09	0.000312856	3.50466
Brain_Hypothalamus	BMI	7.14496e-09	2.13248e-09	0.000403268	3.39441
Brain_Hippocampus	BMI	6.10153e-09	2.20432e-09	0.00282019	2.54972
Brain_Amygdala	BMI	4.701e-09	2.2027e-09	0.0164132	1.78481
Brain_Substantia_nigra	BMI	4.48439e-09	2.10497e-09	0.01657	1.78068
Pituitary	BMI	3.40206e-09	2.44047e-09	0.0816561	1.08801
Testis	BMI	3.27851e-09	4.12509e-09	0.213372	0.670862
Brain_Spinal_cord_(cervical_c-1)	BMI	1.36516e-09	2.02951e-09	0.250584	0.601047
Artery_Tibial	BMI	8.1974e-10	2.54905e-09	0.373883	0.427264
Spleen	BMI	7.5683e-10	2.93009e-09	0.398089	0.40002
Esophagus_Muscularis	BMI	2.96668e-12	2.28648e-09	0.499482	0.30148
Pancreas	BMI	-2.54254e-10	2.54635e-09	0.539768	0.267792
Esophagus_Gastroesophageal_Junction	BMI	-3.11968e-10	2.39826e-09	0.551749	0.258259
Heart_Left_Ventricle	BMI	-8.6729e-10	2.07952e-09	0.661684	0.179349
Liver	BMI	-1.12644e-09	2.47351e-09	0.675589	0.170317
Uterus	BMI	-1.60188e-09	3.23768e-09	0.689616	0.161392
Prostate	BMI	-1.25485e-09	2.42083e-09	0.697895	0.15621
Fallopian_Tube	BMI	-2.10619e-09	3.03419e-09	0.756207	0.121359
Nerve_Tibial	BMI	-2.02754e-09	2.66619e-09	0.776511	0.109852
Adrenal_Gland	BMI	-2.88468e-09	3.12115e-09	0.822319	0.0849598
Stomach	BMI	-2.41542e-09	2.47431e-09	0.835517	0.0780446
Cervix_Endocervix	BMI	-3.02703e-09	3.02288e-09	0.841677	0.0748547
Ovary	BMI	-3.23047e-09	3.08382e-09	0.852578	0.0692659
Small_Intestine_Terminal_Ileum	BMI	-3.07633e-09	2.70704e-09	0.87211	0.0594288
Kidney_Cortex	BMI	-3.25127e-09	2.679e-09	0.887552	0.0518061
Whole_Blood	BMI	-3.02446e-09	2.47579e-09	0.889074	0.0510623
Thyroid	BMI	-3.53305e-09	2.5823e-09	0.914373	0.0388768
Colon_Transverse	BMI	-3.44788e-09	2.43071e-09	0.921973	0.0352819
Breast_Mammary_Tissue	BMI	-4.56084e-09	2.69217e-09	0.954878	0.0200522
Colon_Sigmoid	BMI	-3.6261e-09	2.03762e-09	0.962427	0.0166322
Muscle_Skeletal	BMI	-3.28082e-09	1.80161e-09	0.965701	0.0151575
Skin_Sun_Exposed_(Lower_leg)	BMI	-4.49832e-09	2.26669e-09	0.976402	0.0103714
Adipose_Subcutaneous	BMI	-4.78059e-09	2.40765e-09	0.97646	0.0103454
Esophagus_Mucosa	BMI	-4.74097e-09	2.16144e-09	0.985862	0.00618393
Bladder	BMI	-5.00002e-09	2.11194e-09	0.991046	0.00390635
Artery_Aorta	BMI	-5.09135e-09	2.05264e-09	0.993438	0.00285917
Artery_Coronary	BMI	-4.65508e-09	1.86802e-09	0.993648	0.00276728
Cells_EBV-transformed_lymphocytes	BMI	-5.94839e-09	2.2396e-09	0.996046	0.00172045
Minor_Salivary_Gland	BMI	-5.91095e-09	2.12173e-09	0.997331	0.00116065
Skin_Not_Sun_Exposed_(Suprapubic)	BMI	-5.95202e-09	2.13147e-09	0.997384	0.0011374
Heart_Atrial_Appendage	BMI	-5.65811e-09	1.81826e-09	0.99907	0.000403932
Cervix_Ectocervix	BMI	-7.48063e-09	2.23055e-09	0.999601	0.00017318
Vagina	BMI	-7.80409e-09	2.31186e-09	0.999632	0.000159929
Adipose_Visceral_(Omentum)	BMI	-8.35333e-09	2.36174e-09	0.999798	8.79066e-05
Cells_Transformed_fibroblasts	BMI	-7.86743e-09	2.21149e-09	0.999813	8.13018e-05
Lung	BMI	-8.14588e-09	2.0237e-09	0.999972	1.23591e-05
Brain_Substantia_nigra	LUSC	6.78389e-09	3.07285e-09	0.0136332	1.8654
Small_Intestine_Terminal_Ileum	LUSC	9.19994e-09	4.85624e-09	0.0290821	1.53637
Colon_Transverse	LUSC	9.25036e-09	4.98309e-09	0.031702	1.49891
Heart_Left_Ventricle	LUSC	6.39802e-09	3.74841e-09	0.0439237	1.3573
Brain_Hippocampus	LUSC	4.6715e-09	3.05143e-09	0.0628941	1.20139
Artery_Coronary	LUSC	5.46263e-09	3.65433e-09	0.0674785	1.17083
Spleen	LUSC	6.96312e-09	4.77461e-09	0.07237	1.14044
Artery_Aorta	LUSC	4.84891e-09	4.18946e-09	0.123553	0.908147
Brain_Amygdala	LUSC	3.70268e-09	3.21614e-09	0.124809	0.903755
Heart_Atrial_Appendage	LUSC	3.90653e-09	3.51734e-09	0.13336	0.874975
Brain_Caudate_(basal_ganglia)	LUSC	3.57505e-09	3.44127e-09	0.149431	0.82556
Brain_Hypothalamus	LUSC	2.83362e-09	2.8663e-09	0.16143	0.792017
Stomach	LUSC	3.76752e-09	3.84901e-09	0.163833	0.7856
Brain_Spinal_cord_(cervical_c-1)	LUSC	2.97102e-09	3.05693e-09	0.165551	0.781067
Minor_Salivary_Gland	LUSC	3.88414e-09	4.19981e-09	0.177525	0.75074
Whole_Blood	LUSC	3.8379e-09	4.6894e-09	0.206559	0.684956
Brain_Anterior_cingulate_cortex_(BA24)	LUSC	2.45083e-09	3.12113e-09	0.216157	0.66523
Brain_Putamen_(basal_ganglia)	LUSC	2.47867e-09	3.29866e-09	0.2262	0.645507
Adrenal_Gland	LUSC	2.74038e-09	4.0928e-09	0.251569	0.599344
Cervix_Ectocervix	LUSC	3.03117e-09	4.59585e-09	0.254773	0.593847
Muscle_Skeletal	LUSC	2.31837e-09	3.72525e-09	0.266859	0.573718
Brain_Frontal_Cortex_(BA9)	LUSC	1.97657e-09	3.43582e-09	0.28255	0.548905
Lung	LUSC	1.9565e-09	3.81827e-09	0.304184	0.516864
Esophagus_Mucosa	LUSC	2.08421e-09	4.31146e-09	0.314402	0.502515
Testis	LUSC	1.79635e-09	4.05342e-09	0.328822	0.483039
Skin_Sun_Exposed_(Lower_leg)	LUSC	1.29881e-09	4.14731e-09	0.377076	0.423571
Brain_Nucleus_accumbens_(basal_ganglia)	LUSC	7.84806e-10	3.48235e-09	0.410847	0.38632
Brain_Cortex	LUSC	4.78723e-10	3.4768e-09	0.445242	0.351404
Thyroid	LUSC	4.30293e-10	3.97788e-09	0.45693	0.34015
Pituitary	LUSC	4.0082e-10	4.13325e-09	0.461373	0.335948
Colon_Sigmoid	LUSC	-6.37254e-10	4.5027e-09	0.556273	0.254712
Brain_Cerebellar_Hemisphere	LUSC	-6.0377e-10	3.79002e-09	0.563286	0.249271
Pancreas	LUSC	-6.18995e-10	3.51201e-09	0.569952	0.244162
Skin_Not_Sun_Exposed_(Suprapubic)	LUSC	-8.17834e-10	3.95167e-09	0.581979	0.235093
Kidney_Cortex	LUSC	-1.2706e-09	4.09989e-09	0.621686	0.206429
Cervix_Endocervix	LUSC	-1.72584e-09	3.91185e-09	0.670459	0.173627
Adipose_Subcutaneous	LUSC	-2.24038e-09	3.92942e-09	0.715713	0.145261
Artery_Tibial	LUSC	-2.16627e-09	3.33383e-09	0.742084	0.129547
Cells_EBV-transformed_lymphocytes	LUSC	-2.87248e-09	4.1433e-09	0.755934	0.121516
Breast_Mammary_Tissue	LUSC	-2.48627e-09	3.32734e-09	0.772536	0.112081
Brain_Cerebellum	LUSC	-3.14637e-09	3.84832e-09	0.793206	0.100614
Liver	LUSC	-3.62963e-09	4.28927e-09	0.801283	0.0962142
Cells_Transformed_fibroblasts	LUSC	-3.58221e-09	4.01653e-09	0.813768	0.0894995
Bladder	LUSC	-3.25971e-09	3.58073e-09	0.81868	0.0868857
Uterus	LUSC	-3.71468e-09	3.93034e-09	0.827703	0.0821252
Nerve_Tibial	LUSC	-3.75721e-09	3.3334e-09	0.870159	0.0604014
Esophagus_Muscularis	LUSC	-4.88934e-09	4.29141e-09	0.872718	0.0591262
Vagina	LUSC	-4.5955e-09	3.88031e-09	0.881855	0.0546027
Fallopian_Tube	LUSC	-4.88595e-09	4.06088e-09	0.885545	0.0527892
Prostate	LUSC	-7.0273e-09	4.62707e-09	0.935585	0.0289165
Adipose_Visceral_(Omentum)	LUSC	-6.03414e-09	3.88517e-09	0.939803	0.0269633
Esophagus_Gastroesophageal_Junction	LUSC	-7.35098e-09	4.087e-09	0.963961	0.0159405
Ovary	LUSC	-8.57198e-09	3.70777e-09	0.989608	0.00453664
Aberrations: BMI, body mass index; LUSC, squamous cell lung cancer.

## Sheet: TableS9
Supplementary Table S9. Mediation analysis of the effect of body mass index and squamous cell lung cancer.
The results of MR analysis between BMI and glucose
ID Exposure	Exposure	ID Outcome	Outcome	Method	SNPs	β	SE	pval
ieu-b-5118	BMI	ieu-b-114	Fasting glucose	Inverse variance weighted	20	0.097272	0.04043	0.016133
ieu-b-5118	BMI	ieu-b-116	Fasting insulin	Inverse variance weighted	23	-0.00682	0.042279	0.871781
ieu-b-5118	BMI	ieu-b-113	Fasting glucose	Inverse variance weighted	129	0.1004	0.028218	0.000374
ieu-b-5118	BMI	ieu-b-115	Fasting insulin	Inverse variance weighted	129	0.267485	0.031478	1.94e-17
ieu-b-5118	BMI	ieu-b-104	HbA1C	Inverse variance weighted	126	0.107979	0.032029	0.000748
ieu-b-5118	BMI	ieu-b-4761	Fasting glucose	Inverse variance weighted	126	0.107979	0.032029	0.000748
ieu-b-5118	BMI	ieu-b-118	HOMA-IR	Inverse variance weighted	123	0.256012	0.037049	4.84e-12
ieu-b-5118	BMI	ieu-b-117	HOMA-B	Inverse variance weighted	122	0.169636	0.030824	3.72e-08
ieu-b-5118	BMI	ieu-b-103	HbA1C	Inverse variance weighted	117	0.094538	0.030824	0.002162
The results of MR analysis between glucose and LUSC
ID Exposure	Exposure	ID Outcome	Outcome	Method	SNPs	β	SE	pval
ieu-b-114	Fasting glucos	ieu-a-989	LUSC	Inverse variance weighted	27	0.276516	0.196565	0.159503
ieu-b-113	Fasting glucose	ieu-a-989	LUSC	Inverse variance weighted	19	0.33845	0.153224	0.027184
ieu-b-115	Fasting insulin	ieu-a-989	LUSC	Inverse variance weighted	4	-0.0055	0.607945	0.992788
ieu-b-104	HbA1C	ieu-a-989	LUSC	Inverse variance weighted	11	0.364281	0.190659	0.056051
ieu-b-4761	Fasting glucose	ieu-a-989	LUSC	Inverse variance weighted	11	0.364281	0.190659	0.056051
ieu-b-117	HOMA-B	ieu-a-989	LUSC	Inverse variance weighted	2	-0.83076	0.443318	0.060937
ieu-b-103	HbA1C	ieu-a-989	LUSC	Inverse variance weighted	11	0.364281	0.190659	0.056051
*Mediators with a yellow background in the tables are those that were significant in both the exposure-to-mediation and mediator-to-outcome MR analyses
Aberrations: BMI, body mass index; LUSC, squamous cell lung cancer;SNP, single-nucleotide polymorphism.

[truncated: 2 more sheets: TableS10, TableS11]
